# Supplementary material for: Macroscopic Synovial Inflammation Correlates with Symptoms and Cartilage Lesions in Patients Undergoing Arthroscopic Partial Meniscectomy: A Clinical Study
Source: J Clin Med. 2022 Jul 26;11(15):4330. doi: 10.3390/jcm11154330 (PMC9330366; doi:10.3390/jcm11154330)
Supplement: Supplementary file 1 [file jcm-11-04330-s001.zip]

Archive with 1 entries (1 files):
- jcm-1728196-supplementary.pdf
